# Supplementary material for: Nucleoredoxin Plays a Key Role in the Maintenance of Retinal Pigmented Epithelium Differentiation
Source: Antioxidants (Basel). 2022 Jun 1;11(6):1106. doi: 10.3390/antiox11061106 (PMC9220054; doi:10.3390/antiox11061106)
Supplement: Supplementary file 1 [file antioxidants-11-01106-s001.zip]

Archive with 1 entries (1 files):
- antioxidants-1715564-supplementary.pdf
